# Supplementary material for: Gallium Liquid Metal Microdroplets for Constructing Active Therapeutic Agents in Photothermal Therapy of Ulcerative Colitis
Source: Micromachines (Basel). 2025 Dec 18;16(12):1420. doi: 10.3390/mi16121420 (PMC12734736; doi:10.3390/mi16121420)
Supplement: Supplementary file 1 [file micromachines-16-01420-s001.zip]

Archive with 5 entries (5 files):
- micromachines-3984687-SI.pdf
- Video S1.avi
- Video S2.avi
- Video S3.avi
- Video S4.mp4
